# Supplementary material for: Parallel Analysis of Acidic and Basic Proteoforms in Cell Lysates via Native Cation and Anion Exchange Chromatography—Native Mass Spectrometry
Source: Proteomics. 2026 Apr 21;26(7):158–68. doi: 10.1002/pmic.70134 (PMC13327707; doi:10.1002/pmic.70134)
Supplement: Supplementary file 2 — Supporting File 2: pmic70134‐sup‐0002‐table.xlsx. [file PMIC-26--s002.xlsx]

## Sheet: Double-barrel_Cell lysate (2)
1) Black font represents the species obtained from SAX separation, and red font means the species obtained from SCX separation.
2) Red highlight represents the species that were observed in both SAX and SCX analysis
Mass	Height	Dscore	delta	Experiment Type
10749	8.729	0.516	1625	SCX
12374	10.208	0.224	1620	SAX
13994	17.331	0.276	876	SAX
14870	100	0.691	1282	SAX
16152	11.684	0.351	1488	SAX
17640	11.081	0.682	61	SAX
17701	10.789	0.425	374	SAX
18075	5.894	0.573	100	SCX
18175	5.915	0.403	25	SCX
18200	11.451	0.451	38	SCX
18238	4.178	0.317	18	SAX
18256	37.665	0.743	40	SAX
18296	7.058	0.478	17	SAX
18313	11.548	0.513	21	SAX
18334	4.327	0.459	1837	SAX
20171	6.114	0.593	184	SAX
20355	5.245	0.269	195	SCX
20550	9.991	0.549	54	SCX
20604	48.388	0.672	22	SCX
20626	42.447	0.634	11	SCX
20637	22.647	0.383	4	SCX
20641	4.412	0.293	6	SAX
20647	34.438	0.738	10	SCX
20657	5.226	0.379	473	SCX
21130	5.226	0.468	78	SAX
21208	6.122	0.359	195	SCX
21403	4.096	0.338	277	SAX
21680	6.671	0.653	576	SAX
22256	5.308	0.563	167	SAX
22423	48.93	0.342	83	SAX
22506	4.088	0.361	494	SCX
23000	10.854	0.23	58	SAX
23058	4.624	0.388	205	SAX
23263	8.112	0.209	298	SCX
23561	4.262	0.321	25	SCX
23586	93.805	0.716	21	SCX
23607	10.109	0.459	18	SCX
23625	29.218	0.702	21	SCX
23646	11.806	0.634	17	SCX
23663	8.199	0.435	21	SCX
23684	7.464	0.417	318	SCX
24002	9.143	0.464	94	SAX
24096	5.455	0.516	77	SAX
24173	15.864	0.624	61	SAX
24234	4.822	0.27	288	SCX
24522	9.024	0.207	75	SCX
24597	19.69	0.717	192	SAX
24789	5.652	0.306	141	SAX
24930	10.047	0.325	33	SCX
24963	11.891	0.733	57	SCX
25020	7.649	0.366	21	SAX
25041	12.471	0.535	38	SAX
25079	5.912	0.518	456	SAX
25535	4.886	0.622	199	SAX
25734	16.041	0.62	42	SAX
25776	4.39	0.228	7	SCX
25783	23.104	0.663	22	SAX
25805	4.198	0.405	449	SAX
26254	5.485	0.308	51	SCX
26305	52.154	0.728	58	SAX
26363	10.237	0.548	128	SAX
26491	14.094	0.618	57	SAX
26548	8.05	0.585	567	SAX
27115	5.473	0.256	40	SAX
27155	7.488	0.39	136	SCX
27291	5.181	0.361	58	SAX
27349	5.636	0.247	145	SCX
27494	4.022	0.266	103	SCX
27597	43.842	0.286	780	SAX
28377	4.105	0.379	85	SCX
28462	6.956	0.21	1	SCX
28463	45.08	0.6	456	SAX
28919	53.918	0.763	21	SCX
28940	6.823	0.345	17	SCX
28957	30.005	0.705	23	SCX
28980	100	0.799	20	SCX
29000	17.041	0.581	19	SCX
29019	52.325	0.746	21	SCX
29040	17.597	0.572	18	SCX
29058	11.789	0.523	21	SCX
29079	13.144	0.523	16	SCX
29095	6.03	0.494	21	SCX
29116	4.876	0.41	20	SCX
29136	5.253	0.569	224	SCX
29360	61.335	0.72	48	SAX
29408	6.738	0.216	303	SCX
29711	5.065	0.341	28	SAX
29739	33.257	0.581	552	SAX
30291	39.301	0.779	0	BOTH
30291	100	0.666	39	BOTH
30330	21.639	0.624	19	SCX
30349	19.266	0.619	40	SAX
30389	17.945	0.752	274	SAX
30663	31.1	0.506	124	SAX
30787	8.445	0.579	31	SCX
30818	4.667	0.484	45	SAX
30863	10.271	0.515	31	SAX
30894	4.916	0.387	276	SAX
31170	65.255	0.666	0	BOTH
31170	100	0.804	21	BOTH
31191	17.04	0.272	1	SCX
31192	7	0.378	16	SAX
31208	95.823	0.803	2	SCX
31210	4.427	0.431	18	SAX
31228	18.104	0.558	1	SAX
31229	28.798	0.452	17	SCX
31246	100	0.775	3	SCX
31249	5.997	0.342	20	SAX
31269	5.439	0.383	0	BOTH
31269	29.028	0.665	16	BOTH
31285	96.555	0.775	22	SCX
31307	23.711	0.712	16	SCX
31323	69.849	0.759	3	SCX
31326	11.163	0.534	19	SCX
31345	14.761	0.652	16	SCX
31361	55.679	0.72	3	SCX
31364	17.992	0.572	20	SCX
31384	19.741	0.608	16	SCX
31400	50.5	0.722	3	SCX
31403	14.57	0.559	18	SCX
31421	35.311	0.63	18	SCX
31439	38.704	0.702	3	SCX
31442	9.5	0.628	16	SCX
31458	35.937	0.676	3	SCX
31461	7.206	0.543	16	SCX
31477	33.401	0.678	3	SCX
31480	6.077	0.579	18	SCX
31498	24.071	0.609	17	SCX
31515	22.796	0.605	20	SCX
31535	15.73	0.541	20	SCX
31555	17.2	0.613	18	SCX
31573	12.539	0.502	19	SCX
31592	12.91	0.516	20	SCX
31612	10.25	0.47	14	SCX
31626	9.334	0.579	0	BOTH
31626	100	0.771	5	BOTH
31631	14.116	0.644	18	SCX
31649	10.254	0.482	13	SCX
31662	7.701	0.644	21	SAX
31683	8.368	0.425	40	SAX
31723	14.939	0.602	472	SAX
32195	4.394	0.346	91	SAX
32286	11.782	0.301	51	SAX
32337	100	0.731	0	BOTH
32337	100	0.802	7	BOTH
32344	4.219	0.417	15	SAX
32359	7.743	0.449	17	SCX
32376	14.885	0.67	19	SCX
32395	10.367	0.582	4	SAX
32399	10.533	0.611	36	SCX
32435	23.447	0.771	21	SCX
32456	5.211	0.557	18	SCX
32474	6.057	0.668	21	SCX
32495	4.35	0.43	38	SCX
32533	6.648	0.626	40	SCX
32573	5.567	0.509	59	SCX
32632	7.418	0.453	550	SCX
33182	4.371	0.837	46	SAX
33228	6.588	0.39	118	SAX
33346	10.146	0.502	241	SAX
33587	23.36	0.527	219	SAX
33806	11.076	0.505	491	SAX
34297	9.063	0.469	62	SAX
34359	4.905	0.52	128	SAX
34487	4.112	0.266	3	SAX
34490	11.844	0.452	3	SAX
34493	8.338	0.265	94	SAX
34587	56.764	0.748	37	SAX
34624	8.859	0.281	777	SAX
35401	19.822	0.349	1	SAX
35402	14.132	0.582	600	SCX
36002	16.251	0.478	492	SAX
36494	6.173	0.25	18	SAX
36512	41.517	0.794	515	SAX
37027	8.171	0.474	247	SCX
37274	5.393	0.312	3	SCX
37277	6.314	0.415	122	SCX
37399	6.725	0.284	165	SCX
37564	4.113	0.202	111	SAX
37675	37.121	0.705	40	SCX
37715	6.069	0.252	92	SCX
37807	11.169	0.492	135	SCX
37942	5.517	0.325	172	SCX
38114	6.327	0.264	458	SAX
38572	5.517	0.337	35	SAX
38607	4.064	0.3	169	SCX
38776	6.986	0.398	150	SAX
38926	4.689	0.325	395	SAX
39321	9.325	0.261	615	SAX
39936	6.362	0.309	77	SCX
40013	14.045	0.758	3	SCX
40016	37.1	0.673	96	SAX
40112	4.577	0.59	179	SAX
40291	4.346	0.458	53	SAX
40344	4.05	0.221	97	SAX
40441	8.656	0.501	132	SCX
40573	7.611	0.207	133	SCX
40706	100	0.817	1	SCX
40707	82.159	0.801	20	SAX
40727	9.366	0.348	18	SCX
40745	6.823	0.379	2	SAX
40747	9.854	0.672	19	SCX
40766	6.69	0.391	39	SAX
40805	83.617	0.82	20	SCX
40825	4.512	0.553	18	SAX
40843	14.878	0.718	60	SCX
40903	45.493	0.802	22	SCX
40925	5.499	0.711	18	SCX
40943	8.21	0.616	36	SCX
40979	5.712	0.201	7	SAX
40986	100	0.811	1	SCX
40987	30.215	0.645	14	SAX
41001	30.897	0.798	24	SCX
41025	28.453	0.77	60	SCX
41085	4.065	0.493	14	SCX
41099	8.048	0.637	135	SCX
41234	6.258	0.51	22	SAX
41256	34.245	0.519	0	BOTH
41256	7.35	0.609	58	BOTH
41314	15.735	0.623	20	SAX
41334	22.4	0.584	558	SAX
41892	4.804	0.343	483	SAX
42375	100	0.767	38	SCX
42413	12.604	0.508	59	SCX
42472	10.915	0.451	17	SCX
42489	4.329	0.325	23	SAX
42512	6.379	0.49	60	SCX
42572	4.347	0.529	304	SCX
42876	7.328	0.522	54	SAX
42930	6.479	0.262	233	SAX
43163	4.342	0.223	28	SAX
43191	100	0.782	5	SCX
43196	12.115	0.714	0	BOTH
43196	5.729	0.322	28	BOTH
43224	61.113	0.794	0	BOTH
43224	4.482	0.54	27	BOTH
43251	4.235	0.515	2	SAX
43253	30.979	0.794	33	SCX
43286	10.278	0.702	71	SCX
43357	4.331	0.421	106	SAX
43463	6.412	0.459	62	SAX
43525	34.744	0.798	50	SAX
43575	5.142	0.355	9	SAX
43584	11.566	0.452	58	SAX
43642	4.137	0.201	78	SCX
43720	11.596	0.592	348	SAX
44068	38.999	0.703	0	BOTH
44068	34.282	0.821	38	BOTH
44106	4.04	0.529	18	SCX
44124	7.028	0.348	45	SCX
44169	8.721	0.713	0	BOTH
44169	17.589	0.734	2	BOTH
44171	8.929	0.282	37	SAX
44208	5.263	0.333	446	SCX
44654	8.539	0.237	42	SAX
44696	6.885	0.386	165	SAX
44861	5.028	0.36	78	SAX
44939	5.713	0.272	66	SAX
45005	6.274	0.591	3	SAX
45008	7.158	0.396	309	SCX
45317	14.378	0.773	489	SAX
45806	7.739	0.207	193	SAX
45999	5.508	0.383	2	SCX
46001	48.507	0.677	58	SAX
46059	5.391	0.454	60	SAX
46119	4.746	0.39	173	SAX
46292	14.134	0.613	549	SCX
46841	15.294	0.604	0	BOTH
46841	78.797	0.737	57	BOTH
46898	7.487	0.722	113	SAX
47011	19.717	0.625	3	SAX
47014	6.892	0.346	5	SAX
47019	4.992	0.613	1	SAX
47020	3.095	0.444	9	SCX
47029	42.425	0.814	105	SAX
47134	14.015	0.403	37	SCX
47171	5.082	0.3	42	SCX
47213	93.02	0.805	393	SAX
47606	6.146	0.517	215	SAX
47821	5.416	0.26	63	SAX
47884	67.177	0.845	58	SAX
47942	4.94	0.276	6	SAX
47948	15.099	0.607	37	SAX
47985	11.721	0.254	207	SAX
48192	100	0.788	0	BOTH
48192	100	0.792	30	BOTH
48222	6.705	0.376	10	SAX
48232	7.702	0.731	17	SCX
48249	17.8	0.794	40	SAX
48289	7.472	0.655	58	SAX
48347	4.159	0.66	30	SAX
48377	26.013	0.775	39	SAX
48416	9.539	0.449	51	SAX
48467	5.215	0.348	412	SCX
48879	9.214	0.477	583	SAX
49462	5.269	0.725	624	SAX
50086	29.057	0.46	665	SCX
50751	5.563	0.419	174	SAX
50925	6.272	0.493	484	SAX
51409	11.056	0.474	226	SAX
51635	6.249	0.211	59	SCX
51694	9.282	0.271	43	SAX
51737	10.728	0.465	4	SAX
51741	5.422	0.315	346	SAX
52087	11.115	0.446	352	SCX
52439	5.463	0.418	67	SCX
52506	53.574	0.794	26	SCX
52532	4.456	0.217	14	SCX
52546	26.033	0.71	59	SCX
52605	4.009	0.274	842	SCX
53447	4.158	0.304	365	SAX
53812	4.505	0.39	144	SCX
53956	5.86	0.34	4	SAX
53960	11.636	0.449	280	SAX
54240	5.434	0.367	71	SAX
54311	18.572	0.706	186	SCX
54497	25.994	0.697	309	SCX
54806	4.224	0.203	37	SAX
54843	4.66	0.294	24	SAX
54867	5.51	0.566	3	SCX
54870	4.656	0.24	352	SCX
55222	10.531	0.527	788	SAX
56010	4.03	0.335	162	SAX
56172	8.016	0.489	837	SAX
57009	4.796	0.542	392	SCX
57401	28.517	0.825	2	SCX
57403	25.949	0.819	1	SAX
57404	8.875	0.59	20	SCX
57424	78.577	0.546	20	SCX
57444	65.687	0.274	17	SCX
57461	6.48	0.676	7	SAX
57468	66.836	0.575	2	SCX
57470	6.285	0.55	19	SAX
57489	53.436	0.338	10	SCX
57499	20.455	0.799	12	SCX
57511	4.069	0.226	30	SAX
57541	4.548	0.274	58	SCX
57599	7.033	0.699	20	SCX
57619	9.313	0.287	0	BOTH
57619	29.561	0.494	6	BOTH
57625	8.946	0.285	33	SAX
57658	17.759	0.469	53	SCX
57711	11.957	0.486	40	SAX
57751	8.829	0.394	3	SAX
57754	4.938	0.249	3	SAX
57757	5.005	0.268	677	SCX
58434	11.578	0.637	1	SCX
58435	7.367	0.718	90	SAX
58525	6.647	0.261	194	SCX
58719	5.876	0.561	796	SAX
59515	16.02	0.367	390	SAX
59905	4.556	0.332	75	SCX
59980	5.098	0.277	1088	SAX
61068	4.304	0.239	92	SAX
61160	22.453	0.665	196	SAX
61356	4.428	0.309	11	SAX
61367	5.49	0.367	193	SAX
61560	8.166	0.341	134	SAX
61694	4.631	0.213	132	SAX
61826	5.416	0.428	501	SCX
62327	7.179	0.612	81	SAX
62408	4.153	0.679	108	SAX
62516	6.952	0.248	209	SAX
62725	5.235	0.424	152	SAX
62877	4.741	0.253	247	SCX
63124	5.182	0.497	71	SCX
63195	11.071	0.676	152	SCX
63347	43.126	0.825	277	SCX
63624	4.438	0.218	511	SAX
64135	6.923	0.323	537	SCX
64672	6.327	0.408	166	SCX
64838	4.586	0.304	151	SAX
64989	10.61	0.2	47	SAX
65036	4.863	0.433	293	SAX
65329	4.505	0.22	43	SAX
65372	4.924	0.271	26	SAX
65398	7.615	0.332	59	SCX
65457	5.489	0.334	3	SCX
65460	4.8	0.349	897	SCX
66357	7.395	0.497	5	SAX
66362	5.183	0.378	56	SAX
66418	9.445	0.621	42	SAX
66460	85.451	0.838	49	SAX
66509	7.233	0.288	43	SAX
66552	4.937	0.462	4	SAX
66556	9.92	0.488	3	SAX
66559	13.248	0.522	89	SAX
66648	8.202	0.423	82	SAX
66730	6.41	0.206	444	SCX
67174	71.355	0.756	3	SAX
67177	10.044	0.306	180	SAX
67357	14.627	0.624	1462	SAX
68819	5.325	0.226	165	SAX
68984	24.481	0.565	3	SAX
68987	9.925	0.514	12	SAX
68999	10.958	0.235	2	SAX
69001	4.458	0.304	330	SCX
69331	5.896	0.585	55	SAX
69386	4.113	0.435	25	SAX
69411	41.218	0.764	34	SAX
69445	8.314	0.337	136	SCX
69581	16.478	0.486	647	SAX
70228	5.79	0.24	206	SAX
70434	4.062	0.269	341	SAX
70775	17	0.666	17	SAX
70792	4.477	0.293	28	SCX
70820	4.507	0.272	120	SAX
70940	5.453	0.223	291	SCX
71231	13.769	0.304	34	SCX
71265	13.273	0.437	12	SCX
71277	6.12	0.278	168	SCX
71445	4.469	0.303	433	SAX
71878	5.241	0.207	124	SAX
72002	59.903	0.891	3	SCX
72005	53.909	0.88	0	BOTH
72005	100	0.879	37	BOTH
72042	24.139	0.664	21	SCX
72063	15.877	0.711	645	SAX
72708	27.279	0.229	282	SCX
72990	18.395	0.312	310	SAX
73300	4.654	0.349	593	SAX
73893	10.463	0.223	498	SAX
74391	12.821	0.368	166	SAX
74557	7.071	0.325	55	SAX
74612	11.007	0.588	1007	SCX
75619	11.953	0.234	505	SCX
76124	39.694	0.66	977	SAX
77101	5.086	0.224	347	SAX
77448	36.87	0.895	3	SCX
77451	11.012	0.429	0	BOTH
77451	6.62	0.802	39	BOTH
77490	5.69	0.287	61	SCX
77551	84.312	0.862	107	SAX
77658	5.783	0.51	236	SCX
77894	6.122	0.277	10	SAX
77904	6.007	0.275	240	SCX
78144	4.113	0.356	422	SCX
78566	5.919	0.362	190	SCX
78756	7.19	0.242	5	SCX
78761	26.448	0.413	4	SCX
78765	25.842	0.428	88	SCX
78853	4.342	0.248	1652	SCX
80505	8.335	0.246	1541	SCX
82046	8.498	0.355	704	SCX
82750	16.1	0.502	35	SAX
82785	15.914	0.553	1349	SAX
84134	5.176	0.3	461	SCX
84595	4.383	0.271	506	SAX
85101	5.243	0.312	283	SCX
85384	6.18	0.378	773	SCX
86157	5.469	0.23	138	SAX
86295	4.484	0.27	82	SAX
86377	6.997	0.277	5	SAX
86382	5.882	0.303	12	SAX
86394	10.707	0.329	152	SAX
86546	6.287	0.397	608	SCX
87154	4.42	0.3	179	SAX
87333	5.685	0.26	272	SAX
87605	5.58	0.378	422	SCX
88027	4.574	0.263	299	SCX
88326	5.107	0.224	45	SCX
88371	8.783	0.384	42	SCX
88413	10.274	0.317	521	SCX
88934	4.971	0.249	10	SAX
88944	4.576	0.202	341	SAX
89285	4.395	0.4	101	SCX
89386	5.309	0.316	429	SCX
89815	4.889	0.234	205	SAX
90020	14.939	0.37	3	SCX
90023	5.583	0.253	6	SCX
90029	6.109	0.214	57	SCX
90086	7.02	0.36	578	SCX
90664	22.539	0.65	199	SAX
90863	6.723	0.212	1146	SCX
92009	4.244	0.265	178	SCX
92187	6.49	0.302	283	SAX
92470	4.709	0.377	448	SAX
92918	5.987	0.279	267	SAX
93185	4.928	0.206	724	SCX
93909	10.036	0.342	512	SAX
94421	5.057	0.219	1159	SAX
95580	4.579	0.427	6	SAX
95586	4.182	0.597	1	SCX
95587	9.126	0.719	307	SAX
95894	5.683	0.231	492	SAX
96386	4.336	0.223	73	SCX
96459	5	0.229	369	SCX
96828	15.722	0.57	483	SAX
97311	36.952	0.799	54	SAX
97365	9.119	0.692	29	SAX
97394	4.522	0.203	23	SAX
97417	9.62	0.729	79	SAX
97496	6.025	0.501	52	SAX
97548	6.286	0.498	244	SAX
97792	6.423	0.421	52	SCX
97844	5.812	0.303	1215	SAX
99059	10.593	0.342	483	SCX
99542	5.25	0.496	62	SAX
99604	7.597	0.692	567	SAX
100171	5.068	0.413	5	SCX
100176	10.848	0.527	4	SCX
100180	5	0.297	390	SCX
100570	5.331	0.28	9	SAX
100579	9.487	0.334	3	SAX
100582	9.379	0.263	937	SAX
101519	5.491	0.433	1161	SCX
102680	59.177	0.787	4	SAX
102684	34.673	0.589	0	BOTH
102684	28.371	0.867	54	BOTH
102738	7.253	0.488	31	SAX
102769	8.064	0.521	26	SCX
102795	8.947	0.469	68	SAX
102863	4.051	0.411	81	SCX
102944	4.156	0.45	29	SCX
102973	5.924	0.407	174	SAX
103147	6.196	0.447	175	SAX
103322	5.59	0.299	171	SAX
103493	37.458	0.576	6	SCX
103499	44.598	0.681	35	SCX
103534	16.989	0.425	8	SCX
103542	58.208	0.26	8	SCX
103550	29.653	0.645	6	SCX
103556	68.053	0.874	51	SCX
103607	34.311	0.216	9	SCX
103616	29.934	0.463	37	SCX
103653	13.533	0.338	100	SCX
103753	29.795	0.604	427	SCX
104180	7.245	0.398	697	SCX
104877	26.416	0.828	4	SCX
104881	17.305	0.689	47	SCX
104928	4.377	0.208	77	SCX
105005	6.516	0.307	4	SCX
105009	5.066	0.264	4	SCX
105013	11.657	0.723	484	SCX
105497	11.908	0.367	445	SAX
105942	7.703	0.286	1838	SCX
107780	5.873	0.265	216	SCX
107996	5.066	0.239	8	SAX
108004	9.132	0.498	258	SAX
108262	4.502	0.297	1576	SCX
109838	7.755	0.409	1080	SAX
110918	6.743	0.464	6	SCX
110924	19.44	0.629	135	SCX
111059	9.187	0.695	8	SCX
111067	5.48	0.257	1283	SAX
112350	100	0.883	106	SAX
112456	35.668	0.695	67	SAX
112523	15.108	0.464	8	SAX
112531	26.908	0.723	117	SAX
112648	13.213	0.321	98	SAX
112746	9.14	0.318	23	SAX
112769	9.161	0.379	15	SAX
112784	8.07	0.312	30	SAX
112814	6.202	0.611	510	SAX
113324	11.47	0.397	8	SAX
113332	5.17	0.288	39	SAX
113371	5.34	0.319	250	SCX
113621	8.555	0.364	386	SAX
114007	9.361	0.29	7	SCX
114014	37.784	0.388	48	SCX
114062	30.694	0.26	45	SCX
114107	4.89	0.369	274	SCX
114381	5.69	0.264	3706	SCX
118087	9.852	0.309	537	SAX
118624	9.891	0.382	1687	SAX
120311	10.584	0.47	4	SAX
120315	7.356	0.34	440	SAX
120755	4.565	0.224	948	SAX
121703	5.192	0.214	693	SAX
122396	6.165	0.354	437	SAX
122833	6.634	0.26	100	SAX
122933	10.324	0.248	413	SAX
123346	9.338	0.371	3786	SAX
127132	15.08	0.256	187	SAX
127319	4.415	0.264	127	SAX
127446	5.306	0.27	1173	SAX
128619	11.313	0.404	3588	SAX
132207	100	0.392	4	SAX
132211	7.35	0.684	112	SAX
132323	4.996	0.454	22	SAX
132345	6.676	0.403	9	SAX
132354	15.532	0.62	21	SAX
132375	4.96	0.319	97	SCX
132472	5.519	0.491	9	SAX
132481	7.282	0.26	179	SAX
132660	5.573	0.34	1093	SAX
133753	4.321	0.319	949	SAX
134702	6.692	0.358	2685	SAX
137387	6.126	0.643	1220	SAX
138607	5.622	0.201	82	SAX
138689	4.847	0.539	5534	SCX
144223	9.484	0.555	6	SCX
144229	4.13	0.52	14	SCX
144243	5.376	0.675	10	SCX
144253	6.498	0.722	245	SCX
144498	5.919	0.479	991	SAX
145489	6.555	0.253	1785	SAX
147274	5.604	0.221	1627	SAX
148901	5.173	0.235		SAX
